# Supplementary material for: The Epilepsy Ontology: a community-based ontology tailored for semantic interoperability and text mining
Source: Bioinform Adv. 2023 Mar 23;3(1):vbad033. doi: 10.1093/bioadv/vbad033 (PMC10067149; doi:10.1093/bioadv/vbad033)
Supplement: vbad033_Supplementary_Data [file vbad033_supplementary_data.zip]

Archive with 2 entries (2 files):
- EpilepsyOnt- Supplementary file_FINAL.pdf
- EpilepsyOnt- Supplementary file_FINAL.docx
